# Supplementary material for: Mycobacterium leprae genomes from a British medieval leprosy hospital: towards understanding an ancient epidemic
Source: BMC Genomics. 2014 Apr 8;15:270. doi: 10.1186/1471-2164-15-270 (PMC4234520; doi:10.1186/1471-2164-15-270)
Supplement: Additional file 1: Table S1 — A summary of the known polymorphic loci of M. leprae as described by Schuenemann et al [7] with additional data for Sk14 and Sk27. [file 1471-2164-15-270-S1.xlsx]

## Sheet: Legend
Supplementary data for
Mycobacterium leprae genomes from a British medieval leprosy hospital – understanding an ancient epidemic.
Mendum TA, Schuenemann VJ, Roffey S, Taylor GM, Singh P, Tucker K, Wu H, Hinds J, Kierzek AM, Nieselt K, Krause J, and Stewart GR
Supplementary Table 1. A summary of the known polymorphic loci of M. leprae.
Known polymorphic loci of M. leprae as described by Schuenemann et al. [7] with additional data for Sk14 and Sk27. Novel polymorphs unique to Sk14 or Sk27 are given in yellow. Loci with coverage in the control sample Sk12 have been removed.
Sheet 1. M. leprae SNPs
The sheet contains all known M. leprae SNPs from both extant and ancient genomes.
An “X” indicates agreement analyses at both centres, an “x” indicates a SNP/indel identified at only one centre but with no contradictory data from the other centre. An “R” indicates a low coverage/quality loci that is unambiguously like the reference. An “N” indicates that the loci cannot be confidently assigned as either a polymorph or not. Loci are based upon the M. leprae TN genome [9].
Sheet 2. M. leprae indels
The sheet contains all the non-SNP M. leprae polymorphs from both extant and ancient genomes.
A "-" indicates a deletion. A "?" indicates that the genotype could not be confidently assigned.

## Sheet: M.leprae SNPs
Position	covered in control	Reference (TN)	Change	Sk14	Sk27	Refshale_16	3077	Sk8	Jorgen_625	Sk2	Br4923	Thai53	NHDP63	S2	S9	S10	S11	S13	S14	S15
73		A	G						X	X	X		X		X	X		X	X	X
451		G	A		N										X
883		G	A	N					X	X			X
1011		G	A				R			X			X
4423		G	A											X
7614		C	T	N	N				X	X			X
8453		T	C	X	x	X	X	X	X	X	X		X	X	X	X	X	X	X	X
10505		C	T										X
10947		C	T		N		X
11341		C	T														X
12499		G	A												X					R
12709		A	G											X
12748		C	T																X
13808		G	T														X
13907		C	T	x	x	X	X	X												R
14554		C	T												X
14676		C	T								X				R			X	X	R
15282		A	G		N		R			R	X			R	R				R	R
15985		G	A							X			X
16320		C	T											R		X
18544		G	A	N	N		R								X				R
19909		T	A		N							X
20621		G	A		N										X
20910		G	A								X							X	X
21139		G	T										X
22488		G	A		N					X			X
22719		G	A								X							X	X
22909		G	A														X
23299		G	A				R							R						X
29563		C	T							X			X
29637		C	T		N					X					R					R
30911		G	A												X
38202		C	T							X			X						R
40503		C	T												R			X		R
43827		C	G											X
45216		C	T				R								X
45791		T	C				R						X	R						R
46096		A	G																	X
48196		G	A							X			X							R
52851		T	C	x	N	X	x	X	X	X	X	X	X	x	X	X	X	X	N	X
56421		C	T		N					R				R						X
58631		C	T											R			X
61425		A	G	X	x	X	x	X	X	X	X		X	X	X	X	X	X	X	X
61530		C	T	X	X	X	X	X	X	X	X	X	X	X	X	X	X	X	N	X
65867		T	C											R			X
66394		C	T													X
72135		C	A		N		R		X											R
76343		C	T																	X
77864		T	C	X	N	X	X	X	X	X	X	X	X	X	X	X	X	X	X	X
85842		C	T						X
87647		G	A											R						X
93969		G	A												X
94052		A	G													X
100574		A	G	N				R	X	X	X		X		X	X		X	X	X
104592		G	C				R	R									X
110180		C	G				R											X
115521		G	A																	X
116225		C	T	N					X	X			X
142265		C	T		N		R													X
156948		C	T	N	N				X	X			X
164770		G	A		N					R				R	X
172071		A	T		N													X
172074		G	T		N									R				X
182140		T	C													X
190181		G	A																	X
193848		C	T						X	X			X
194328		C	T		N															X
196421		C	T		N															X
199244		C	A												X
203057		G	A		N															X
217051		G	T											R			X
219331		A	C									X
221662		C	A		N		R					X
222056		G	A		N										X
227730		G	A		N															X
240490		C	T		N											X
248743		C	T																	X
250350		G	A		N															X
253623		C	T	x	N	X	X	X
254429		G	C				R									X
256915		G	C									X
261744		C	T			X
262178		G	A																	X
264501		A	C	X	X	X	X	X	X	X	X	X	X	X	X	X	X	X	X	X
264623		G	A		N		R											X
270296		G	T		N												X
276353	X	T	C	N	N	N	N	N	N	N	X			N	N	N	N	N	N	N
276432	X	T	C	N	N	N	N	N	N	N	X			N	N	N	N	N	N	N
277449		G	A													X
280355		A	G			N	N	N	N	N	X			N	N	N	N	N	N	N
280434	X	A	G	N	N	N	N	N	N	N	X			N	N	N	N	N	N	N
280443	X	A	G	N	N	N	N	N	N	N	X			N	N	N	N	N	N	N
294384		G	C												X
296853		C	T		N		R								X					X
298572		A	G	X	x	X	x	X	X	X	X		X	X	X	X	X	X	X	X
305310		G	A										X		R
305585		G	A	N	N				X										x
305586		G	A	N	N				X										R
305597		G	C	N	N									R				X	R	R
307377		G	A																	X
310911		G	A												X					X
313361		A	G	X	X	X	x	X	X	X	X		X	R	X	X	X	X	N	X
322728		G	T		N												X
328284		G	A				R												X
328289		C	T				R									X
330125		G	A	N	N				X	X	X		X	R	X	X		X	X	X
336266		T	C		N										x	X
337803		C	T		N			R	X
344782		C	T		N															X
347385		T	C	X	X	X	x	X	X	X	X		X	X	X	X	X	X	x	x
349982		C	A													R		X
353643		G	A				R													X
357398		T	G													X
363480		G	T		N										X
365117		A	C		N										X
365373		T	C		N						X							X	X
365411		A	G	N	N				X	X			X
379804		C	T		N					R	X							X	X
383599		C	G	X	N	X	X	X	X	X	X		X	X	X	X	X	X	X	x
391081		C	T				R												R	X
393043		G	A				R								X	X
393308		G	C		N										X
396816		G	A		N		X
405173		G	A		N		R								X				R
407735		G	A			N	N	N	N	N	X			N	N	N	N	N	N	N
407744		G	A			N	N	N	N	N	X			N	N	N	N	N	N	N
413668		C	T		N									R						X
413902		G	A		N		R				X			R		R		x	X	X
419857		G	A																	X
423024		G	C															X
430329		G	A																	X
431225		C	T															X
436217		T	C											R	X	X
452406		G	A				R											R	R	X
467512		C	T								X			R				N	X
481476		A	G	X	x	X	X	X	X	X	X		X	X	X	X	X	X	X	X
485138		T	C	x	N	X	x	X	X	X	X		X	x	X	X	X	X	x	X
492614		C	A														X
494674		T	G	X	x	X	X	X	X	X	X		X	x	X	X	X	X	X	X
496266		C	T												X
502630		C	T														X
508481		T	C	X	x	X	X	X	X	X	X		X	X	X	X	X	X	X	X
509023		T	C		N								X
509030		C	A		N											X
509178		G	A												X	X
509325		C	G	X	X	X	x	X	X	X	X	X	X	x	X	X	X	X	N	X
509425		C	T											R		X
509436		G	A								X							N	X
509578		G	A										X
509647		T	C																X
509662		G	A			X
509851		G	T		N										X	X
511079		A	C															X
514114		A	C		N		R									X
527964		A	G								X			R				N	X
530685		C	T		N		R						X
531649		C	T		N		R							R		X		R
531961		G	A		N										X
533403		A	G	X	X	X	x	X	X	X	X	X	X	X	X	X	X	X	X	X
535146		C	T		N									X
537330		G	A								X							X	X
538710		G	C								X								X
548537		C	T													N	X
553273		C	A		N		R								X
558254		C	A						X					R
563796		G	C												X	X
569287		A	G													X
573412		G	A																	X
574185		C	T		N							X
574639		G	A										X						N
578668		G	A																	X
580231		C	A															X
586552		C	T																	X
591857		C	G		N						X			R				X	X
594295		C	A	N	N		R	R			X			R				R	R	R
595774		C	T	N														X		R
603222		G	A		N														X
604325		T	C	N					X	X			X
608365		G	A				R								X					R
612549		C	T							R						X
623365		C	T										X
624129		C	T												X
628667		G	T		N		R			R				R			X
637185		C	T		N		R							R		X				R
639580		A	G														X	R	R
639968		G	A																R	X
642131		C	T				R				X			R				X	X	X
649747		C	A		N											X		R
657736		G	C	X	x	X	N	X	X	x	X	X	X	x	X	X	X	X	X	X
659431		G	C												X
661160		C	T																	X
663802		C	T											X
666794		C	T		N		R			R				N	R			R	R	X
680743		G	A		N														R	X
687105		T	C	N	N					X					R
691619		A	G								X
693001		C	G		N							X
694090		T	C	X	X	X	X	X	X	X	X		X	X	X	X	X	X	X	X
703377		C	T				R			R										X
711197		T	C		N										X	X
727253		T	C								X
729994		C	G		N		R											X
733811		C	A								X							X	N
739688		G	A		N															X
750910		G	A						X
751982		T	G												X	X
774289		C	T									X
774704		G	A		N								X
790446		G	A																	X
795766		C	G											X
797977		G	T		N									X
798237		G	A																	X
807613		C	T		N						X							X	X	X
821967		G	A							X
822703		C	T														X
824274		C	G											X
829183		G	A														X
832152		T	C	X	x	X	X	X	X	X	X		X		X	X		X	X	X
836098		G	A											R	X
839901		G	A		N															X
840584		A	G	X	x	X	X	X	X	X	X		X		X	X	X	X	X	X
877843		G	A												X
877852		G	C															X
879854		G	A																	X
881941		C	T				R												R	X
882481		C	T											X
886998		T	G																X
890453		A	G	x	N	X	X	X	X	X	X		X	X	X	X	X	X	X	X
891321		G	T												R	X
892339		G	A																	X
904824		G	C	X	N	X	X	X	X	X	X		X	X	X	X	X	X	X	X
913205		C	T		N									X
913565		G	C														X
921523		C	T	x	N	X		X										R
926751		C	T		N															X
929055		C	T	N																X
938787		T	G						X
950200		G	A		N	X		R								R
950361		C	T				R							X
953582		C	G		N		R										X
954663		T	C		N		R						X
956123		G	A																	X
962717		C	T		N															X
963339		C	T											R		X
966690		G	C				R								X	X
972005		T	G	x	x	X	X	X	X	X	X		X		X	X		X	X	X
977377	X	G	A	N	N	N	N	N	N	N	X			N	N	N	N	N	N	N
978001		T	C		N													X
978085		G	A														X
985599		C	T												X
997947		C	T	x		X		X												R
1003995		G	T															X
1008104		C	T																	X
1017407		G	A	N	N				X	X			X
1020171		A	G									X
1027337		C	T		N															X
1037678		C	T		N													X	R
1038669		C	T										X	R
1069954		T	C												R	X
1070051		C	T		N								X
1073641		C	T		N		R									X			R
1079551		C	T		N		R									X			R
1079902		A	G								X							X	X
1081267		A	G		N				X
1087397		T	C	X	x	X	X	X	X	X	X		X	X	X	X	X	X	X	X
1089199		A	G		N									R	X
1089560		T	C		N										X	X				R
1090700		C	T				R							R	R	X
1093438	X	T	C	N	N	N	N	N	N	N	X			N	N	N	N	N	N	N
1097388	X	A	G	N	N	N	N	N	N	N	X			N	N	N	N	N	N	N
1103021		G	A																	X
1104232		C	G						X	X	X		X		X	X		X	X	X
1107301		T	C			N	N	N	N	N	X			N	N	N	N	N	N	N
1108147		A	G			N	N	N	N	N	X			N	N	N	N	N	N	N
1113923		A	G							X			X
1132070		G	T														X
1132949		C	T				R								X
1133492		T	G								X				X	X		X	X	X
1136635		C	T				R													X
1143336		A	G									X
1143423		T	C	X	X	X	X	X	X	X	X		X	R	X	X	X	X	X	x
1155582		T	G	X	x	X	X	X	X	X	X		X		X	X	X	X	X	X
1160426		C	G				R			X			X
1161063		A	G												X	X
1164291		C	T							X			X
1169227		G	T														X	R
1172045		C	T																	X
1181950		G	A							X
1183001		A	G												R					X
1183529		G	A																	X
1188386		C	T			X
1206341		C	T		N								X						R	R
1214326		C	T								X					R		X	X
1216239		G	A												X
1217336		G	A		N					X			X
1223294		C	T	N	N								X
1227631		C	A	X	N	X	X	X	X	X	X	X	X	X	X	X	X	X	x	X
1228087		C	T				R							X
1233600		C	T									X
1237129		C	T															X
1246009		C	T																	X
1250966		C	T													X
1257185		T	C	x	X	X	X	X	X	X	X		X	X	X	x	X	X	X	X
1257306		G	A	x	N			X		R
1262010		T	C												X	X
1265267		T	G	X	X	X	X	X	X	X	X	X	X	X	X	X	X	X	X	X
1271477		C	T							X
1271979		G	A				X
1277244		G	A												X
1291018		G	A	N					X	X			X							R
1295192		A	G		N					N	X			R	X	X		X	X	X
1304237		C	T		N															X
1306182		C	T				X
1313204		C	T		N						X							X	X
1324009		C	G	X	N	X	x	X	X	X	X		X	x	X	X	X	X	X	X
1329459		C	T	N	N			N	X	X			X					R
1329945		G	A															X
1339813		T	C	X	x	X	X	X	X	X	X		X		X	X		X	X	X
1341394	X	C	T	N	N											X
1342455	X	C	T	N	N			X						R	X	R				N
1342476	X	G	A	N	N			X							X	R			R	N
1343119	X	T	C	N	N												X	R	R
1345663	X	C	G	N	N			R							X	N				R
1345685	X	G	C	N	N									R	X					R
1345729	X	A	G	N	N										X
1345732	X	C	T	N	N										X
1345770	X	C	T	N	N										X
1345785	X	T	C	N	N										X					R
1348426		T	C	X	X	X	X	X	X	X	X		X	X	X	X	X	X	X	X
1350890		C	T		N											X			R
1351149		C	G	X	x	X	x	X	X	X	X	X	X	X	X	X	X	X	X	X
1358939		T	C															X
1366492		C	T		N									R						X
1368008		T	C													X
1374638		G	A																	X
1381437		A	G													X
1388412		C	A												X
1391804		G	T	N	N		R							R				R	R	X
1393702		G	T								X
1402551		A	G												X
1407885		A	G						N		X				N			N		N
1408057	X	A	G	N	N	N	N	N	N	N	X			N	N	N	N	N	N	N
1408107		T	C			N	N	N	N	N	X			N	N	N	N	N	N	N
1409587		G	A																	X
1413376		G	C		N												X
1419580		C	T		N										X
1423311		G	A		N															X
1425703		A	C													R		X
1426796	X	A	G	N	N	N	N	N	x	N	X			N	N	N	N	N	N	N
1430562		G	A																	X
1443409		G	C		N		R							R		X
1450888		G	A		N					R			X	R
1451503	X	T	C	N	N	N	N	N		N	X			N	N	N	N	N	N	N
1452437		G	A		N									X
1455299		C	T																	X
1466041		C	A							X			X
1475246		T	C		N											X
1477107		T	C																X
1488923		G	A																	X
1497876		G	A		N															X
1500554	X	A	G	N	N	N	N	N	N	N	X			N	N	N	N	N	N	N
1500773	X	C	T	N	N	N	N	N	N	N	X			N	N	N	N	N	N	N
1505177		C	T																	X
1509131		G	A								X
1512793		C	T		N									R						X
1513284		C	T		N												X		R
1513602		C	A		N									R		X
1513780		C	T									X		R
1514223		C	T		N															X
1524667		C	T								X			R				X	N
1527053		G	C										X
1529088		A	G	X	X	X	X	X	X	X	X	X	X	X	X	X	X	X	X	X
1530718		A	G												X	X
1532344		G	T		N		R								X
1538575		A	G																	X
1541833		A	G																X
1549169		C	T				R													X
1553354		T	G	N	N	N	N	N	N	R	X				N	N	R	N	R	N
1562495		C	G		N									X
1569043		C	T							X									N
1575600		C	T								X							X	X
1579019		G	A		N															X
1579109		T	G	X	X	X	X	X	X	X	X		X	x	X	X	X	X	X	X
1580884		C	T							X				R						R
1585800		A	G		N					X			X
1587096		G	A		N										X
1587643		T	C	N	N		R									R		X	X	x
1588112		G	C	N	N								X	R
1598840		G	A		N		R			R										X
1599016		C	T		N										X
1600434		T	G				R						X
1601902		C	A		N											X
1604320		A	G	X	X	X	N	N
1604361		C	T							X
1605956		G	A	X	X	X	X	X	X	X	X		X		X	X		X	X	x
1614069		T	C	X	X	X	X	X	X	X	X		X	X	X	X	X	X	X	X
1614647		C	A												X
1618995		G	T								X
1624427		C	T											R			X		R
1625032		G	A																X
1625045		T	G	X	X	X	X	X	X	X	X	X	X	X	X	X	X	X	X	X
1630453		G	A																	X
1630725		C	T		N					R										X
1633391		G	A											X	R	R
1635967		G	C		N		R		X										R
1635969		G	T		N		R		X										R
1636534		T	A									X
1636666		C	G																	X
1638724		C	T													X
1642875		G	T	X	X	X	X	X	X	X	X		X		X	X		X	X	X
1643162		T	C	X	x	X	X	X	X	X	X		X		X	X	X	X	X	x
1646081		G	T												X			R
1648026	X	T	C	N	N	N	N	N		N	X			N	N	N	N	N	N	N
1651227	X	G	A	N	N	N	N	N	N	N	X			N	N	N	N	N	N	N
1655090		T	C		N					X
1657373		G	T							X			X
1665902		G	C		N					R					X	X			R
1671198		G	T		N									X				R
1677493		G	C	X	x	X	X	X	X	X	X	X	X	X	X	X	X	X	X	x
1679768		A	G												X	X		R
1680148		C	T																	X
1689543		T	C		N				X	R								R
1697145		A	G															X
1697615		G	A		N									X
1699046		G	A																	X
1701578		C	T																	X
1701590		G	C	X	X	X	X	X	X	X	X	X	X	X	X	X	X	X	X	X
1707739		T	C												X					R
1713888		G	A		N															X
1714787		G	A		N															X
1721295		C	G							R	X
1721529		G	A		N									R		X
1727539		C	T													X
1730876		C	T															X
1731359		C	A		N		R										X			R
1732457		C	A													X
1734697		G	A							X			X
1737055		C	T				R											R		X
1740552		G	A		N															X
1752705		C	T		N		R							N		X		R
1758390		T	C		N		R		X					R				R
1758747		C	T												R					X
1759651		G	A						X	X			X
1762243		T	C		N											X
1762382		C	A				R							X
1768470		G	T												R	X
1773448		G	A	N										X
1774061		C	T		N					R					X
1779293		G	A	N			R													X
1786547		G	T																	X
1787399		C	T	N	N		R		X	X			X	R				R	R
1791500		G	A			N	N	N	N	N	X			N	N	N	N	N	N	N
1795888		C	T		N															X
1797211		C	T										X
1797300		T	C		N										X
1823005		G	A	N	N			X		R									R
1823140		G	A									X
1823671		A	T		N				X
1824462		A	G								X			R
1828126		A	G												X	X
1843283		C	A	X	X	X	X	X	X	X	X	X	X	X	X	X	X	X	X	X
1843649		C	T		N												X
1844748		G	A		N		R													X
1848527	X	T	C	N	N	N	N	N	N	N	X			N	N	N	N	N	N	N
1848606	X	T	C	N	N	N	N	N	N	N	X			N	N	N	N	N	N	N
1854466		C	T											R			X		R
1862548		C	T									X
1866972		G	T									X
1873733		G	C											X
1890243		C	G	x	N	X	x	X	X	X				x	x	X	X	X	X	X
1890244		G	C	x	N	X	x	X	X	X				x	x	x	X	X	X	X
1892076		C	T	N	N	X	X	X
1892559		C	T																	X
1893654		G	C											X
1895123		C	T												X
1897187		C	A							X			X
1900006		G	A		N				X	X			X					R
1902730		G	A																	X
1926696		T	C						X	X	X		X		X	X		X	N	X
1926909		C	G												X
1928719		A	C				R			X			X
1935401		G	T		N						X								X
1937233		G	A											R	X	X
1940719		C	T																	X
1944319		C	T					N	X
1947401		G	A				R				X							X	X
1950291		A	C											R			X		R
1952987		C	T																	X
1959099		A	G			N	N	N	N	N	X			N	N	N	N	N	N	N
1962036		C	T	N	N		R	N	X	X			X	R					R	R
1963524		G	A	x	X	X	X	N
1964422		T	C		N															X
1977147		T	C				R								R		X
1983606		C	T		N								X
1989988		G	T		N		R							R	X	R
1996633		C	T		N								X						R
1998872		G	A	N	N				X	R				R					R	R
1999441	X	T	C	N	N	N	N	N	N	N	X			N	N	N	N	N	N	N
2005615		G	A																	X
2011747		T	G	X	x	X	X	X	X	X	X		X		X	X		X	X	X
2015320		G	C		N		R		X	X	X		X		x	X		X	X	X
2017943		A	G		N					R					X	X
2023404		A	C		N		R							R	X	X
2027550		C	T		N		X
2037548		G	A		N															X
2043287		A	G	X	x	X	X	X	X	X	X	X	X	x	X	X	X	X	N	X
2047765		T	C		N		R									X			R	R
2049869		G	A		N											X
2055222		T	C		N										X	X			R
2065194		C	G	N					X
2068592		C	T											X
2068909		G	T		N									R		X
2073473		G	C																X
2078232		T	C			X
2083652		A	G		N										X				R	R
2096406		C	A		N						X							X	X
2097873		C	T		N															X
2100523		C	G	X	N	X	X	X	X	X		X	X	X	X	X	X	X	X	X
2104127		T	C	X	X	X	X	X	X	X	X	X	X	X	X	X	X	X	X	X
2109150		C	A		N													X
2114696		G	A			N	N	N		N	X			N		N			R
2115264		A	G									X
2116451		T	G						X
2116829		G	T								X
2118142		A	G	N	N					X				R					R
2119392		A	G										X
2119468		T	C		N										X	X
2121126		C	T				R			R					R					X
2129477		C	T		N									X						R
2131753		G	T		N		R			R	X							X	x	X
2132052		G	A		N						X							X	X
2136331		C	T		N		R													X
2137189		G	A												X
2146772		C	T		N		R									X
2153275		T	C		N				X					R
2154646		C	T		N									R		X
2155013		T	G	X	N	X	x	X	X	X	X	X	X	X	X	X	X	X	X	X
2165927		C	G														X
2166647		C	G														X
2174865		G	C	X	N	X	X	X	X	X	X		X		X	X	X	X	X	X
2175587		C	G												X	X
2181587		G	A														X	R
2181893		G	A		N									R			X
2182647		G	A		N															X
2184965		T	C										X
2184984		G	A						X
2188686		C	T																	X
2200732		C	T							X			X
2202139		T	C	x	X	X	X	N		R
2206360		T	G							X
2207077		C	T		N										R				X	R
2209759	X	A	G	N	N	N	N	N	N		X			N	N	N	N	R	N	N
2210449		A	G			N	N	N	N	N	X			N	N	N	N	N	N	N
2212267		G	T		N													X
2235048		C	T		N						X				X	X		X	X	X
2238117		C	T												R					X
2238662		C	A								X
2239468		C	G		N						X							X	X
2269826		A	C													X
2272449		C	T				R													X
2274434		C	T		N										X
2299577		A	G		N									X				R
2301042	X	T	C	N	N	N	N	N	N	N	X			N	N	N	N	N	N	N
2301051	X	C	T	N	N	N	N	N	N	N	X			N	N	N	N	N	N	N
2309208	X	A	G	N	N	N	N	N	N	N	X			N	N	N	N	N	N	N
2311044		G	T																X
2312059		C	G		N		R				X				X	X		X	X	X
2326714		C	T				R					X						R
2347320		G	C				R				X							X	X	R
2351523		A	G																	X
2363369		T	C												X
2368085		G	A		N										R					X
2370349		G	A	N	N							X								R
2376085		G	A				R								X
2381779		C	T																	X
2382085		G	T												R			X
2388071		G	C		N										X	X
2396326		C	T	N	N				X
2400652		C	T																	X
2414869		C	T				R			N	X							X	X
2423927		G	A		N		R				X							X	X
2427364		C	T													X
2429821		G	A												X
2433329		G	A		N				X					R
2438226		G	A																	X
2438827		A	T						X					R
2447980		A	C												X
2451917		C	A		N							X		R				R	N	R
2457082		G	A																	X
2457978		C	T											X
2459766		A	G	X	X	X	X	X	X	X	X		X		X	N		X	X	X
2468622		C	T				R							R			X	N	N
2478932		G	A											X				R
2479517		T	C			N	N	N	N	N	X			N	N	N	N	N	N	N
2485821		G	T																	X
2485841		G	A																	X
2494215		T	C												X	X
2498281		C	T	x	X	X	X	X							R
2498455		C	T		N										X
2501116		C	T				R												X
2503289		A	G	N					X
2510735		G	A																	X
2512159		G	A		N															X
2514965		A	G	N	N		R		X
2525948		C	T		N															X
2531394		C	T								X
2542188		A	C	x	N	X	X	N												R
2542313		G	A	N	N			R	X	X			X					R
2550032		G	A				R			X				R	R
2553176		T	G	X	X	X	X	X	X	X	X		X	X	X	X	X	X	X	X
2556538		G	A		N			R	X
2558686		G	A																	X
2561800		C	A											R		X
2570925		C	T		N									R						X
2574596		G	A		N									R		X
2575511		T	C													X
2582189		T	A																	X
2621590		G	A				R													X
2625283		C	T													X
2641194		G	C													R	X
2649043		C	T																R	X
2649677		G	A	N	N									R	X
2650240		A	G												X	X
2654119		C	T	N	X	X	x	X						R
2658494		C	G													X
2662629		C	T													X
2664632		G	A																	X
2664695		T	G													X
2664776		G	A																	X
2669540		A	G													X
2672257		A	T													X
2678287		G	A												X
2679975	X	C	T	N	N	N	N	N	N	N	X			N	N	N	N	N	N	N
2687402		C	T																	X
2689587		G	A																	X
2701788		C	T								X
2706236		T	G	X	X	X	x	X	X	X	X		X	X	X	X	X	X	X	X
2709172		C	T											R						X
2710194		A	G												X	X
2710423		G	A																	X
2714879		T	A										X
2738813		C	T																	X
2751783		A	G		N			R	X	X	X		X		X	X		X	X	X
2775050		G	A		N										X	X
2784324		A	G							X			X
2792939		C	T																	X
2803787		G	A		N					R										X
2807979		C	T		N												X
2809105		G	A																	X
2814758		G	A	X	N			X	X											X
2815502		C	G		N						X							X	X
2818521		T	C	X	X	X	X	X	X	X	X		X	X	X	X	X	X	X	X
2822967		A	G												X	X
2825422		C	T												X
2831723		T	C								X
2838887		C	T		N											R				X
2839065		C	T																	X
2841192		C	T																	X
2851461		C	T		N							X			R
2851579		G	A		N															X
2867851		C	T													X				R
2869871		A	G		N					R									X
2896740		G	A								X							R
2899295		C	T		N		R				X
2899715		T	G													X
2900276		C	G				R			R				R		X
2901714		G	A																	X
2902257		C	G				R									X
2904369		G	A		N		R							R		X
2909350		A	C													X
2912402		G	A																	X
2932122		G	A																X
2935685		A	C	N					X	X	X		X		X	X		X	X	X
2936401		G	A												X	X
2945700		C	T												X
2952411		G	A		N															X
2957971		G	A														X
2964999		T	C	X	N	X	X	X	X	X	X	X	X	X	X	X	X	X	X	X
2978374		C	A	N	N				X	X			X	R
2978507		G	A		N		R											R		X
2983776		G	T		N															X
2990150		T	C	X	X	X	X	X	X	X	X	X	X	X	X	X	X	X	X	X
2992340		T	C		N										X	X
2999976		C	T		N		R	R	X	X			X
3007670		T	C												X
3008360		C	T				R													X
3009823		G	A		N															X
3011418		G	A														X		R
3016175		T	C	X	N	X	X	X	X	X	X		X	x	X	X	X	X	X	X
3016895		C	A	N													X		R
3024082		G	T												X
3038605		C	A		N														X
3039509		A	G				R											X
3047644		A	G												X	N
3050544		C	T												R	X
3057124		A	G	N	N		N							R	x	X		R	R	R
3070616		A	C														X	R
3071352		A	G													X
3076110		G	A	X	X	X	X	N												R
3090722		A	G		N						X							X	X	X
3095361		T	C																	X
3102548		G	A		N									X
3102778		A	C	X	X	X	X	X	X	X	X		X		X	X		N	X	X
3103229		C	G		N						X
3104142		G	A		N										X
3110631		G	A															X
3110858		T	C										X	R
3112453		G	A		N							X
3112669		C	T	N									X	R
3123507		C	T		N															X
3146655		A	G													X
3172543		G	A		N		R									X
3175296		A	C	X	X	X	X	X	X	X	X	X	X	X	X	X	X	X	X	X
3175318		T	G		N		R							R	R					X
3183835		C	T	x	N	X	X	X
3184305		C	T		N											X
3186280		C	T	x	N			X
3204135		G	A		N											X
3208467		C	T		N		R													X
3212353		G	T	X	N				X										R
3215535		G	A				R							R		X				R
3224351		C	T											X
3225640		C	T														X	R	R
3226780		G	A		N															X
3229435		C	T								X
3232232		C	A													X
3235177		G	A									X
3235179		A	G											R			X
3236707		C	T		N		R							R						X
3239038		G	A	N	N									R					R	X
3240111		G	A																	X
3241125		G	A												X				R
3243731		A	G	N	N			R	X	X	X		X		X	X		X	X	X
3246288		C	T																	X
3248199		C	T														X
3254880		C	T														X			R
3254973		C	T				R							R					X
3256240		C	T												X
3256991		C	G												X
3257070		G	A	x	N	X	X	X		R					R				R	R
3257810		C	T				R							X
3259659		C	T												X
3261297		G	A	N															X
3261758		G	A		N									X
3261811		G	A	x		X		X
3262657		C	T				R							R			X
3263442		T	C							R					X
3263810		G	A													X
3264617		C	T					X
3265736		G	A				R								R	X
3267618		G	A							R							X
3267975		G	A								X							X	N
3268009		G	A
11962		C	T		X
910896		C	T	x
1974638		C	T	x
3214328		A	G	x

## Sheet: M. leprae indels
Position	covered in control	Reference (TN)	Sk14	Sk27	Refshale_16	3077	Sk8	Jorgen_625	Sk2	Br4923	Thai53	NHDP63	S2	S9	S10	S11	S13	S14	S15
14238		TATA----	????????	????????	TATA----	????????	????????	TATA----	TATA----	--------	TATA----	TATATATA	TATA----	????????	TATA----	TATA----	TATA----	????????	????????
85961		-	-	-	-	-	-	-	-	-	-	-	G	-	-	-	-	-	-
202441		G	G	G	G	G	G	G	G	G	G	G	G	-	-	G	G	G	G
248080		-	-	-	-	-	-	-	-	-	-	-	-	-	G	-	-	-	G
339463		-	A	A	-	-	A	-	-	-	-	-	-	-	-	-	-	-	-
384393		-	C	?	-	-	-	-	-	-	-	-	-	-	-	-	-	-	-
408351		-	?	?	-	-	-	G	?	-	-	G	-	-	-	-	-	-	-
514193		T	T	T	T	T	T	T	T	T	T	T	T	T	T	T	T	T	-
549840		GCAA	GCAA	GCAA	GCAA	GCAA	GCAA	GCAA	GCAA	GCAA	GCAA	GCAA	GCAA	GCAA	GCAA	----	GCAA	GCAA	GCAA
578807		------	------	------	------	------	------	CAGTTG	------	------	------	CAGTTG	------	------	------	------	------	------	------
663135		G-	??	??	G-	G-	G-	GG	G-	G-	G-	--	G-	--	GG	G-	G-	--	G-
741140		G	G	G	G	G	G	G	G	-	G	G	G	G	G	G	G	-	G
755942		--	??	??	GG	G-	G-	--	--	--	--	--	--	GG	G-	G-	--	--	--
795734		T	T	T	T	T	T	T	T	T	T	T	-	T	T	T	T	T	T
866880		-	-	-	-	-	-	A	-	-	-	-	-	-	-	-	-	-	-
944191		-	A	?	-	-	-	-	-	-	-	-	-	-	-	-	-	-	-
976857		G	G	G	G	-	G	G	G	G	G	G	G	-	G	GG	GG	G	G
978586		-	-	-	-	-	-	-	-	T	-	-	-	-	-	-	-	T	-
1116443		GGG	---	---	---	GGG	GGG	---	---	GGG	???	???	GGG	---	GGG	---	---	---	---
1197267		G-	G-	G-	G-	G-	G-	G-	G-	G-	G-	G-	GG	--	G-	G-	G-	G-	G-
1228012		GT	GT	GT	GT	GT	GT	GT	GT	GT	GT	GT	GT	GT	GT	--	GT	GT	GT
1306145		-	-	-	-	-	-	-	-	-	-	-	-	G	-	-	-	-	-
1382826		-	-	-	-	-	-	-	-	-	-	-	-	C	C	-	-	-	-
1414670		A	-	-	-	-	-	-	-	-	A	-	-	-	-	-	-	-	-
1452577		ACAC	ACAC	ACAC	AC--	----	ACAC	AC--	----	AC--	ACAC	AC--	AC--	----	AC--	AC--	AC--	ACAC	AC--
1476522		T	T	T	T	T	T	T	T	-	T	T	T	T	T	T	T	T	T
1477964		T	?	?	T	T	T	T	T	T	T	T	T	-	-	T	T	T	T
1531184		CA	??	??	--	--	--	--	--	--	CA	CA	CA	--	--	--	--	??	--
1716823		T	T	T	T	T	T	T	T	T	T	T	T	T	T	T	-	T	T
1841279		-	G	?	-	-	-	-	-	-	-	-	-	-	-	-	-	-	-
1860326		A	A	A	A	A	A	A	A	A	-	A	A	A	A	A	A	A	A
1978169		-	-	-	-	-	-	-	-	-	-	C	-	-	-	-	-	-	-
1987171		CCCC----	????????	????????	CCCC----	CCCC----	CCCC----	--------	CCCC----	CCCC----	CCCCCCCC	CCCCG---	CCCC----	CCCC----	CCCC----	CCCC----	CCCC----	CCCC----	????????
2127771		-	-	-	-	-	-	-	-	-	-	-	-	A	A	-	-	-	-
2163954		-	-	-	-	-	-	-	-	-	C	-	-	-	-	-	-	-	-
2211039		ACAC--	AC----	AC----	AC----	AC----	AC----	------	AC----	AC----	AC----	??????	AC----	??????	ACACAC	AC----	AC----	??????	AC----
2483908		A	A	A	A	A	A	A	A	A	A	A	A	-	-	A	A	A	A
2486597		T	T	T	T	T	T	T	T	T	T	T	T	-	T	-	T	T	-
2507097		CA--	CA--	CA--	CA--	----	CA--	CA--	CA--	CA--	CA--	CA--	CACA	CA--	CACA	CA--	CA--	CA--	CA--
2547104		-	-	-	-	-	-	-	-	-	-	-	-	-	T	-	-	-	-
2567249		GTG	---	---	---	???	---	---	???	---	GTG	---	---	---	???	---	---	???	---
2658191		C-	??	??	CC	C-	CC	C-	C-	C-	C-	C-	C-	C-	C-	C-	--	CC	--
2708305		GC	??	??	GC	GC	GC	GC	GC	GC	GC	GC	GC	--	GC	GC	GC	GC	GC
2747839		-	-	-	-	-	-	-	-	-	-	-	T	-	-	-	-	-	-
2771026		----	----	----	----	----	----	GAGT	----	----	----	----	----	----	----	----	----	----	----
2840863		T	T	T	T	T	T	T	T	T	T	T	T	-	T	T	T	T	T
2844986		ATAT	????	????	ATAT	????	ATAT	----	ATAT	----	ATAT	ATAT	ATAT	ATAT	ATAT	ATAT	????	ATAT	AT--
2875072		-	-	-	-	-	-	-	-	-	-	-	A	-	-	-	-	-	-
2887094		------	??????	??????	ATA---	??????	ATA---	ATAATA	??????	------	------	ATAATA	------	------	ATA---	ATA---	ATA---	ATA---	------
2915099		-	-	-	-	-	-	-	-	-	-	-	-	C	C	-	-	-	-
2932055		T	T	T	T	T	T	T	T	T	T	T	T	C	T	T	T	T	T
2935955		-	-	-	-	-	-	-	-	-	-	-	-	A	-	-	-	-	-
2944547		-	-	-	-	-	-	-	-	-	-	-	-	-	-	-	T	-	-
2948105		-	C	C	C	C	C	C	C	-	C	C	C	C	C	C	C	C	C
3001900		-	?	?	-	-	-	-	-	-	-	-	-	-	C	-	-	-	-
3041556		-	-	-	-	-	-	-	-	T	-	-	-	-	-	-	T	-	-
3224921		-	?	?	-	-	-	G	G	-	-	G	-	-	-	-	-	-	-
3244486		A	A	A	A	A	A	A	A	-	A	A	A	A	A	A	-	-	A
